# Supplementary material for: Age-dependent effects of metformin on human oligodendrocyte lineage cell ensheathment capacity
Source: Brain Commun. 2024 Mar 28;6(2):fcae109. doi: 10.1093/braincomms/fcae109 (PMC11005772; doi:10.1093/braincomms/fcae109)
Supplement: fcae109_Supplementary_Data [file fcae109_supplementary_data.zip]

Archive with 2 entries (2 files):
- Supplementary figures.docx
- Supplementary Table 1.docx
